# Supplementary material for: Sequencing Immunotherapy and Hypofractionated Radiotherapy in Frail Patients with Locally Advanced Head and Neck Squamous Cell Carcinoma
Source: Curr Oncol. 2026 Apr 22;33(5):239. doi: 10.3390/curroncol33050239 (PMC13206541; doi:10.3390/curroncol33050239)
Supplement: Supplementary file 1 [file curroncol-33-00239-s001.zip]

Archive with 1 entries (1 files):
- curroncol-4178716-supplementary.pdf
